# Supplementary material for: Efficacy and Safety of a Bioinspired Chitosan–Catechol/Gelatin Hemostatic Patch vs. TachoSil in Hepatectomy: A Randomized Noninferiority Trial
Source: Biomedicines. 2026 May 12;14(5):1087. doi: 10.3390/biomedicines14051087 (PMC13204208; doi:10.3390/biomedicines14051087)
Supplement: Supplementary file 1 [file biomedicines-14-01087-s001.zip]

Archive with 1 entries (1 files):
- biomedicines-4258335-supplementary.pdf
